# Supplementary material for: Retrospective evaluation of udder recovery of cows with subclinical mastitis following treatment with acoustic pulse technology (APT) on commercial dairy farms and its economic impact
Source: PLoS One. 2024 May 31;19(5):e0303947. doi: 10.1371/journal.pone.0303947 (PMC11142430; doi:10.1371/journal.pone.0303947)
Supplement: S1 File — (XLSX) [file pone.0303947.s001.xlsx]

## Sheet: DATA
Cow	Herd	Lactation	DIM	Treatmant	SCC DHI (time of treatment - 0)												Percentage decrease in SCC from tie 0 (Treatment)			Culled	Milk DHI (time of treatment - 0)						Bacteriology
					SCC x 1000	Log SCC	SCC x 1000	Log SCC	SCC x 1000	Log SCC	SCC x 1000	Log SCC	SCC x 1000	Log SCC	SCC x 1000	Log SCC
																											Pre treatent		Post treatent
	2- Hefer - A				-2		-1		0		1		2		3		1	2	3	9999 - not culled	-1	-2	0	1	2	3
	5- Volc - B			1- APT																1 - Culled Mastitis
	3 - Efat - C			3 - None																2 - Dry off quarter
	4 - Gazit - D
19	2	1	1	1					11598	7.06438	189	5.27646	85	4.92942	367	5.56467	1.62959	0.732885	3.16434	9999			26.4	39.2	39.3	42.2
31	2	1	20	1					4817	6.68278	3696	6.56773	35	4.54407	48	4.68124	76.7283	0.726593	0.996471	9999			28.6	31.8	38.3	36.7
40	2	1	20	1					1142	6.05767	872	5.94052	381	5.58092	764	5.88309	76.3573	33.3625	66.9002	9999	32.5	39.4	36.1	32.9	33.8	38.6
223	2	1	20	1					11000	7.04139	2251	6.35238	145	5.16137	526	5.72099	20.4636	1.31818	4.78182	9999	9	24.8	24.1	23.7	23.7	27.2
330	2	1	20	1					1585	6.20003	1239	6.09307	53	4.72428	56	4.74819	78.1703	3.34385	3.53312	9999			22.4	27.2	31.4	31.4
339	2	1	20	1					2079	6.31785	363	5.55991	763	5.88252	36	4.5563	17.4603	36.7003	1.7316	9999			26.5	31.9	31.9	36
8760	2	5	20	1					1072	6.03019	481	5.68215	219	5.34044	185	5.26717	44.8694	20.4291	17.2575	9999		40.3	46.8	50.8	48.5	37
9331	2	3	20	1					2623	6.4188	121	5.08279	203	5.3075	280	5.44716	4.61304	7.73923	10.6748	9999	41.6	50.1	44.8	45	43.5	40
9377	2	3	20	1					1311	6.1176	355	5.55023	64	4.80618	39	4.59106	27.0786	4.88177	2.97483	9999	241	51.6	43.9	47.6	46.8	45.8
9610	2	2	20	1					1626	6.21112	2246	6.35141	206	5.31387	92	4.96379	138.13	12.6691	5.65806	9999	55.6	57.5	52.4	52.9	46.4	40.4
9893	2	2	20	1					4629	6.66549	48	4.68124	51	4.70757			1.03694	1.10175		9999			34.3	40.7	38.9	42
9932	2	2	20	1					1371	6.13704	41	4.61278	118	5.07188	101	5.00432	2.99052	8.60686	7.36689	9999			51.6	55.1	48	42
363	2	1	20	1					1561	6.1934	1307	6.11628	444	5.64738	249	5.3962	83.7284	28.4433	15.9513	9999			32	36.2	34.2	34.4
113	2	2	20	1					2568	6.4096	817	5.91222	686	5.83632	183	5.26245	31.8146	26.7134	7.12617	9999			37.1	43.6	35.4	35.5
10	2	2	20	1					1107	6.04415	2179	6.33826	1132	6.05385	2965	6.47202	196.838	102.258	267.841	9999			41.6	50.1	52.2	46.5
230	2	1	20	1					4521	6.65523	178	5.25042	1858	6.26905	2036	6.30878	3.93718	41.0971	45.0343	9999			36.2	40	47.7	47.5
246	2	1	20	1					2855	6.45561	300	5.47712	1368	6.13609	380	5.57978	10.5079	47.9159	13.31	9999			25.2	29.4	29.6	29.2
387	2	1	20	1					2143	6.33102	2274	6.35679	413	5.61595	6612	6.82033	106.113	19.272	308.539	9999			33.6	33.5	30.7	32.4
3863	2	6	20	1					4615	6.66417	3978	6.59966	427	5.63043	1069	6.02898	86.1972	9.25244	23.1636	9999			44.7	53.4	46.2	46.2
9292	2	4	20	1					1688	6.22737	152	5.18184	180	5.25527	424	5.62737	9.00474	10.6635	25.1185	9999			27.8	40.9	40.5	43.1
9490	2	4	20	1					9027	6.95554			1992	6.29929	1955	6.29115		22.0671	21.6573	9999			47.4	40.9	37.5	41.4
9560	2	4	20	1					5586	6.7471	6618	6.82073	2878	6.45909			118.475	51.5217		9999			30.6	49.6	49.9	49
9299	2	3	30	1			526	5.72099	1189	6.07518	397	5.59879	342	5.53403	860	5.9345	33.3894	28.7637	72.3297	9999	60.4	61	61.8	55.5	50.3	52.4
9355	2	3	20	1					3915	6.59273	896	5.95231	184	5.26482	241	5.38202	22.8863	4.69987	6.15581	9999		50.7	50.1	43.6	47.7	44.6
9543	2	3	30	1			524	5.71933	1743	6.2413	202	5.30535	739	5.86864	270	5.43136	11.5892	42.3982	15.4905	9999		33	55.3	51.8	49.4	48
9823	2	2	30	1			25	4.39794	4875	6.68797	95	4.97772	26	4.41497	27	4.43136	1.94872	0.533333	0.553846	9999		36.9	34.4	50.4	44.6	51.4
114	2	1	30	1			356	5.55145	2396	6.37949	1555	6.19173	2415	6.38292	640	5.80618	64.8998	100.793	26.7112	9999		20.5	31.7	26.9	33.5	33.1
8794	2	6	1	1					3414	6.53326	3564	6.55194	8240	6.91593	12600	7.10037	104.394	241.359	369.069	9999	35.7	39.6	35.1	31.3	31.5	30
9365	2	4	30	1			559	5.74741	3747	6.57368	1807	6.25696	2096	6.32139	504	5.70243	48.2252	55.9381	13.4508	9999		37.6	38.5	38.6	36.7	37.4
9557	2	2	30	1			543	5.7348	2407	6.38148	3440	6.53656	909	5.95856	3483	6.54195	142.916	37.7649	144.703	9999		49.1	47.6	46.7	38.5	36.8
9575	2	3	30	1			147	5.16732	1726	6.23704	1148	6.05994	2236	6.34947	1997	6.30038	66.5122	129.548	115.701	9999		53.7	45.8	53.8	52.1	50
9795	2	3	40	1			109	5.03743	1335	6.12548	161	5.20683	153	5.18469	793	5.89927	12.0599	11.4607	59.4007	9999		41.8	57.1	56.8	52.2	48.2
9936	2	2	40	1			132	5.12057	2345	6.37014	26	4.41497	65	4.81291	58	4.76343	1.10874	2.77186	2.47335	9999	31.5	31.7	37	37.7	37.5	36.7
8794	2	5	40	1					1804	6.25624	2780	6.44404	1424	6.15351	1782	6.25091	154.102	78.9357	98.7805	9999	44.8	45.7	48.6	40	43.3	39.7
9234	2	3	40	1			93	4.96848	2675	6.42732	1128	6.05231	2325	6.36642	1638	6.21431	42.1682	86.9159	61.2336	9999		45.9	48.9	48	45.1	40
9461	2	3	40	1			60	4.77815	4216	6.6249	1081	6.03383	813	5.91009	1485	6.17173	25.6404	19.2837	35.223	9999		39.2	25.8	29.2	28.5	32.8
9393	2	4	40	1			71	4.85126	4759	6.67752	5968	6.77583	1600	6.20412	91	4.95904	125.404	33.6205	1.91217	9999		47.1	45.2	37	34.3	34.8
9129	2	4	40	1			212	5.32634	8142	6.91073	3529	6.54765	2787	6.44514	2148	6.33203	43.3432	34.2299	26.3817	9999		47.4	44.4	58	39.8	38.2
54	2	2	40	1			640	5.80618	876	5.9425	188	5.27416					21.4612			9999		32.9	39.9	43.8	42	42
129	2	1	40	1			1120	6.04922	8480	6.9284	2049	6.31154	76	4.88081	78	4.89209	24.1627	0.896226	0.919811	9999		14.2	30.2	28.7	32.4	32.8
8926	2	5	40	1			103	5.01284	1429	6.15503	234	5.36922	237	5.37475			16.3751	16.585		9999		51.3	52.8	53.8	52	50.8
9693	2	3	40	1			29	4.4624	4026	6.60487	7858	6.89531			507	5.70501	195.181		12.5931	9999		56.5	57.2	45.5	48.7	43
9149	2	5	90	1	442	5.64542	440	5.64345	966	5.98498	250	5.39794	211	5.32428	406	5.60853	25.8799	21.8427	42.029	9999	54	52.1	44.2	43.9	50.2	46
9642	2	3	90	1	61	4.78533	90	4.95424	2861	6.45652	77	4.88649	38	4.57978	49	4.6902	2.69137	1.32821	1.71269	9999	48	59.8	46.2	44.1	56.7	47.6
9649	2	2	90	1	815	5.91116	348	5.54158	1373	6.13767	454	5.65706	571	5.75664	436	5.63949	33.0663	41.5878	31.7553	9999	64.9	58.4	53.2	47.2	50.1	44.5
9713	2	2	90	1	36	4.5563	32	4.50515	2827	6.45133	329	5.5172	70	4.8451	111	5.04532	11.6378	2.47612	3.92642	9999	66	63	51.9	56.1	47.7	51.4
9965	2	2	90	1	30	4.47712	24	4.38021	2725	6.43537	157	5.1959	40	4.60206			5.76147	1.46789		9999	57.3	53.7	33	37	42.1	39.9
99	2	1	90	1	195	5.29003	237	5.37475	1547	6.18949	449	5.65225	506	5.70415	310	5.49136	29.0239	32.7085	20.0388	9999	31.1	36.4	36.1	38.8	28.7	30.7
9404	2	3	90	1	64	4.80618	29	4.4624	945	5.97543	1082	6.03423	961	5.98272	1025	6.01072	114.497	101.693	108.466	9999	42.7	40.9	37.4	38.5	35.5	32.3
9658	2	2	90	1	47	4.6721	24	4.38021	7564	6.87875	8593	6.93414	3041	6.48302	1767	6.24724	113.604	40.2036	23.3607	9999	30.3	46.5	27.2	26.1	30.1	31.3
9245	2	4	100	1	607	5.78319	211	5.32428	6448	6.80943	451	5.65418	60	4.77815	99	4.99564	6.99442	0.930521	1.53536	9999	50	52.5	35.5	39.6	36.5	43.1
9911	2	1	100	1			102	5.0086	1166	6.0667	554	5.74351	1417	6.15137	617	5.79029	47.5129	121.527	52.916	9999	25.4	28.1	28.6	30.1	30.9	29.8
8368	2	6	110	1	148	5.17026	205	5.31175	3820	6.58206	1607	6.20602	227	5.35603	92	4.96379	42.0681	5.94241	2.40838	9999	52.1	53.2	50.3	42.1	45.6	49.7
9153	2	4	120	1	25	4.39794	812	5.90956	2222	6.34674	259	5.4133	456	5.65896	778	5.89098	11.6562	20.5221	35.0135	9999	48.4	36.1	39.5	36.7	33	35.8
9393	2	3	120	1	249	5.3962	668	5.82478	2356	6.37218	674	5.82866	131	5.11727			28.6078	5.56027		9999	49.7	47.8	40.9	41.2	41	40
9421	2	3	120	1	386	5.58659	190	5.27875	1155	6.06258	305	5.4843	191	5.28103	298	5.47422	26.4069	16.5368	25.8009	9999	53.1	52.1	48	40.1	45.7	42.1
9455	2	3	120	1	373	5.57171	164	5.21484	8623	6.93566	136	5.13354	26	4.41497	27	4.43136	1.57718	0.301519	0.313116	9999	43.8	40.8	20	31.6	32.7	33.2
9543	2	3	120	1	202	5.30535	739	5.86864	2705	6.43217	1016	6.00689	351	5.54531	724	5.85974	37.5601	12.976	26.7652	9999	51.8	49.4	51.9	51.1	50.9	44.3
9673	2	3	120	1	54	4.73239	56	4.74819	3203	6.50556	180	5.25527	204	5.30963	83	4.91908	5.61973	6.36903	2.59132	9999			60.5	66.4	17.2	47.8
9812	2	2	120	1	59	4.77085	47	4.6721	8189	6.91323	577	5.76118	249	5.3962	128	5.10721	7.04604	3.04066	1.56307	9999	44.2	35.3	30	32.1	43.3	47.1
58	2	1	150	1	146	5.16435	506	5.70415	1598	6.20358	1785	6.25164	494	5.69373	251	5.39967	111.702	30.9136	15.7071	9999	34	35.2	37.4	39.1	35.4	23.7
72	2	2	150	1	58	4.76343	41	4.61278	1411	6.14953	68	4.83251					4.81928			9999	43.5	45.8	28.8	42	42	40
171	2	1	150	1	59	4.77085	448	5.65128	1286	6.10924	476	5.67761	523	5.7185	466	5.66839	37.014	40.6687	36.2364	9999	52.8	46.6	47.6	46	40	38
8760	2	6	150	1	63	4.79934	82	4.91381	5000	6.69897	114	5.0569	46	4.66276	49	4.6902	2.28	0.92	0.98	9999	56	61.8	43	36.6	38.1	38
8813	2	6	150	1	1126	6.05154	376	5.57519	1761	6.24576	257	5.40993	55	4.74036	49	4.6902	14.594	3.12323	2.78251	9999	63.1	57.8	53.4	49.2	48.1	47.4
8844	2	5	150	1	271	5.43297	83	4.91908	1570	6.1959	88	4.94448	443	5.6464			5.6051	28.2166		9999	51.2	46.2	38	44.5	40.2	40
8926	2	4	150	1	741	5.86982	1073	6.0306	4874	6.68789	386	5.58659	474	5.67578	776	5.88986	7.91957	9.72507	15.9212	9999	55.6	53.1	45.5	44.5	44.5	31.6
9108	2	5	150	1	215	5.33244	50	4.69897	2119	6.32613	168	5.22531	263	5.41996	60	4.77815	7.92827	12.4115	2.83152	9999	45.1	39.6	47.7	47.2	36	26.4
9128	2	5	150	1	36	4.5563	25	4.39794	2245	6.35122	28	4.44716	97	4.98677	54	4.73239	1.24722	4.32071	2.40535	9999	62.7	71.5	60.1	56.3	55.7	46.1
9282	2	3	150	1	754	5.87737	650	5.81291	3138	6.49665	335	5.52504	95	4.97772			10.6756	3.02741		9999	45	40	38.6	30.9	30	30
9488	2	3	150	1	49	4.6902	47	4.6721	2380	6.37658	188	5.27416	287	5.45788			7.89916	12.0588		9999	53.4	49.8	37.2	18	39	45
9520	2	3	150	1	810	5.90849	1326	6.12254	3248	6.51162	1921	6.28353	141	5.14922	95	4.97772	59.1441	4.34113	2.92488	9999	49.4	48.4	46.1	40.7	41.6	44
9616	2	3	150	1	36	4.5563	43	4.63347	4293	6.63276	6168	6.79014	788	5.89653	91	4.95904	143.676	18.3555	2.11973	9999	50.8	52.2	43.8	39.4	48	37.8
8819	2	5	150	1	148	5.17026	82	4.91381	1813	6.2584	464	5.66652	307	5.48714	887	5.94792	25.5929	16.9333	48.9244	9999	59.7	48.9	55	51.6	44.5	42.3
9156	2	4	150	1	226	5.35411	419	5.62221	1131	6.05346	1102	6.04218	786	5.89542	1142	6.05767	97.4359	69.496	100.973	9999	44.5	34.3	39.3	32.8	27.7	31.1
9365	2	3	150	1	93	4.96848	128	5.10721	3791	6.57875	1153	6.06183	4813	6.68242	1351	6.13066	30.4141	126.959	35.637	9999	53.2	42.6	41.2	37.3	37.8	28.9
7	2	1	180	1	402	5.60423	368	5.56585	2479	6.39428	2222	6.34674	152	5.18184	92	4.96379	89.6329	6.1315	3.71117	9999	28.3	33.2	31.7	30.4	29.1	28.7
8526	2	6	180	1			454	5.65706	1230	6.08991	1353	6.1313	165	5.21748	201	5.3032	110	13.4146	16.3415	9999	28.8	34.9	34.4	32.9	36.1	30.3
8677	2	5	180	1	160	5.20412	979	5.99078	1202	6.0799	378	5.57749	512	5.70927	346	5.53908	31.4476	42.5957	28.7854	9999	50.7	46.1	43.2	46.3	37.8	24.5
8992	2	4	180	1	228	5.35793	366	5.56348	1408	6.1486	905	5.95665	509	5.70672	523	5.7185	64.2756	36.1506	37.1449	9999		59.7	47	53	46.1	43.1
9055	2	4	180	1			709	5.85065	1585	6.20003	2690	6.42975	191	5.28103	179	5.25285	169.716	12.0505	11.2934	9999		54.6	41.7	42.2	40.4	35.7
9435	2	3	180	1	206	5.31387	155	5.19033	2180	6.33846	142	5.15229	264	5.4216	155	5.19033	6.51376	12.1101	7.11009	9999	55.2	49.4	44.1	41.4	42.4	41.6
9490	2	3	180	1	211	5.32428	113	5.05308	1468	6.16673	56	4.74819	163	5.21219	157	5.1959	3.81471	11.1035	10.6948	9999	49.9	45.2	44.1	37.8	37.6	38.8
9802	2	2	180	1	56	4.74819	145	5.16137	3302	6.51878	267	5.42651	250	5.39794	565	5.75205	8.08601	7.57117	17.1108	9999	43.3	38.2	31	32.8	29.8	24.3
9972	2	1	180	1	114	5.0569	176	5.24551	2333	6.36791	798	5.902	710	5.85126	426	5.62941	34.2049	30.4329	18.2598	9999	43	35.6	39.8	43.5	43.5	34.9
8970	2	5	180	1	407	5.60959	272	5.43457	2354	6.37181	1234	6.09132	1050	6.02119	339	5.5302	52.4214	44.6049	14.401	9999	35	30.1	31.5	28	26.9	11.1
9507	2	2	180	1	232	5.36549	231	5.36361	1429	6.15503	12289	7.08952	1476	6.16909	4896	6.68984	859.972	103.289	342.617	9999	41.9	49.3	45.4	26.2	40	38.3
9631	2	2	180	1	249	5.3962	194	5.2878	2327	6.3668	4696	6.67173	553	5.74273	229	5.35984	201.805	23.7645	9.841	9999	60.3	49.4	51.3	46.2	35.1	41.9
9688	2	3	180	1	70	4.8451	106	5.02531	12111	7.08318	725	5.86034			Culled		5.98629			1	47.4	54.9	30	34.1
9418	2	3	190	1	2276	6.35717	634	5.80209	2081	6.31827	831	5.9196	15	4.17609			39.9327	0.720807		9999	49.2	42.4	46.3	31.9	28.8	27
72	2	1	200	1	101	5.00432	90	4.95424	1613	6.20763	65	4.81291	211	5.32428	341	5.53275	4.02976	13.0812	21.1407	9999	33.3	31.4	29.3	30.3	28.5	23.3
9913	2	1	210	1	174	5.24055	184	5.26482	1064	6.02694	1310	6.11727	793	5.89927	523	5.7185	123.12	74.5301	49.1541	9999	38.6	38.8	37.9	29.8	31.3	30
8545	2	5	230	1	653	5.81491	2302	6.36211	2534	6.40381	1106	6.04376	701	5.84572	Culled		43.6464	27.6638		1	40.7	38.1	30.9	32.9	29.4
2726	2	5	240	1	110	5.04139	157	5.1959	1008	6.00346	1056	6.02366	532	5.72591	239	5.3784	104.762	52.7778	23.7103	9999	40.7	46.2	34.7	39.4	30.2	31
8844	2	5	240	1	88	4.94448	443	5.6464	2436	6.38668	2400	6.38021	339	5.5302	298	5.47422	98.5222	13.9163	12.2332	9999	44.5	40.2	23.3	23	22	20.6
9421	2	3	240	1	191	5.28103	298	5.47422	2253	6.35276			337	5.52763	131	5.11727		14.9578	5.81447	9999	45.7	42.1	33.1	36.4	21.4
9747	2	2	240	1	108	5.03342	15	4.17609	1980	6.29667	164	5.21484					8.28283			9999	24.3	24.9	17.6	17.7	23	20
9879	2	1	240	1	232	5.36549	202	5.30535	1166	6.0667	197	5.29447			351	5.54531	16.8954		30.1029	9999	40.7	44	39.2	37.1	29.7	30.2
8803	2	5	240	1	86	4.9345	150	5.17609	1547	6.18949	991	5.99607	1386	6.14176	974	5.98856	64.0595	89.5928	62.9606	9999	50.5	50.7	40.1	42.8	33.4	29.6
8931	2	6	240	1			390	5.59106	3360	6.52634	325	5.51188	10000	7	426	5.62941	9.67262	297.619	12.6786	9999	44	44.6	40.8	37.8	31	25.9
97	2	1	270	1	241	5.38202	885	5.94694	2584	6.41229	575	5.75967	317	5.50106	326	5.51322	22.2523	12.2678	12.6161	9999	34.3	36.9	31.9	32.8	34.9	33.5
181	2	1	270	1	163	5.21219	91	4.95904	2324	6.36624	481	5.68215	45	4.65321	40	4.60206	20.6971	1.93632	1.72117	9999	42.3	40.9	37.5	38.4	35.2	30.8
261	2	1	270	1	160	5.20412	154	5.18752	1455	6.16286	103	5.01284					7.07904			9999	33.9	33.9	20.7	29.6	33.6	33.2
9153	2	4	270	1	778	5.89098	409	5.61172	5774	6.76148	204	5.30963	488	5.68842	200	5.30103	3.53308	8.45168	3.4638	9999	35.8	31.9	26.8	27.2	25.1	25
9364	2	4	270	1	129	5.11059	35	4.54407	8931	6.9509	73	4.86332					0.817378			9999	44.8	44.4	38.2	29.6	27	25
9393	2	3	270	1	674	5.82866	131	5.11727	2245	6.35122	668	5.82478	127	5.1038	189	5.27646	29.755	5.65702	8.41871	9999	40.9	41.2	38.5	35.5	38.1	36.4
9404	2	4	270	1	238	5.37658	312	5.49415	1624	6.21059	63	4.79934	200	5.30103	168	5.22531	3.87931	12.3153	10.3448	9999	53.2	53.1	45.4	31.7	39.1	30.8
9509	2	4	270	1	97	4.98677	132	5.12057	3644	6.56158	245	5.38917	78	4.89209	83	4.91908	6.72338	2.1405	2.27772	9999	38.8	37.3	35.4	33.4	32.9	32.6
9622	2	3	270	1	231	5.36361	208	5.31806	2500	6.39794	117	5.06819	182	5.26007	159	5.2014	4.68	7.28	6.36	9999		50.6	46.4	46.9	43.5	34.7
9847	2	1	270	1	238	5.37658	281	5.44871	6412	6.80699	357	5.55267	300	5.47712			5.56769	4.67873		9999	26.3	31.5	24.3	27.9	21.4	20
9854	2	1	270	1	680	5.83251	424	5.62737	3290	6.5172	227	5.35603	278	5.44404	230	5.36173	6.8997	8.44985	6.99088	9999	42.3	49.4	40.5	39.2	40.9	40
9621	2	2	270	1	450	5.65321	167	5.22272	1184	6.07335	1401	6.14644	47	4.6721	560	5.74819	118.328	3.96959	47.2973	9999	35.5	33	27.7	26.9	27.4	25.9
9367	2	3	300	1	291	5.46389	422	5.62531	2055	6.31281	927	5.96708	662	5.82086	3629	6.55979	45.1095	32.2141	176.594	9999	34.5	25.5	31.1	34	36.7	15.8
9297	2	3	330	1	138	5.13988	37	4.5682	4522	6.65533	84	4.92428	92	4.96379	153	5.18469	1.85759	2.0345	3.38346	9999	43.2	44.1	36.8	41.7	34.7	31.7
9603	2	2	330	1	1299	6.11361	780	5.89209	1422	6.1529	915	5.96142	986	5.99388			64.346	69.339		9999	40.2	39.9	33.8	25.6	25	24
9877	2	1	360	1	219	5.34044	336	5.52634	1864	6.27045	100	5	79	4.89763	62	4.79239	5.36481	4.2382	3.32618	9999	29.5	32	31.5	33.7	30.1	31.4
9072	2	3	380	1	173	5.23805	999	5.99957	1218	6.08565	355	5.55023	294	5.46835	480	5.68124	29.1461	24.1379	39.4089	9999	34.2	31.2	29	32.5	21.2	14.3
9860	2	1	380	1	489	5.68931	720	5.85733	1572	6.19645	381	5.58092	1122	6.04999	381	5.58092	24.2366	71.374	24.2366	9999	29.4	33.7	29.3	29.3	28.1	23.7
9822	2	1	420	1	470	5.6721	605	5.78176	5914	6.77188	434	5.63749			806	5.90634	7.33852		13.6287	9999	29.7	30.4	22.6	27.2	28.2	22.2
8537	2	4	450	1	258	5.41162	687	5.83696	5256	6.72066	1794	6.25382	6925	6.84042	2782	6.44436	34.1324	131.754	52.93	9999	43.1	36.5	41.3	24	31.2	30
9132	2	3	521	1	315	5.49831	409	5.61172	1216	6.08493	216	5.33445	118	5.07188	200	5.30103	17.7632	9.70395	16.4474	9999	43	41.7	38.2	33.3	32.4	29
9724	2	2	40	1			4030	6.60531	2658	6.42455	485	5.68574	282	5.45025	140	5.14613	18.2468	10.6095	5.26712	9999		45.2	44.2	45.7	40.9	40.8
1794	3	8		1					1460	6.16435	2807	6.44824	1467	6.16643	1494	6.17435	192.26	100.479	102.329	9999			30	20.8	40.5	41.4	Actinomyces pyogenes,
2493	3	6	20	1					2203	6.34301	1320	6.12057	1802	6.25575	4361	6.63959	59.9183	81.7975	197.957	9999			47.8	45.4	48.6	44.6
3243	3	4	383	1	87	4.93952	249	5.3962	6619	6.82079	103	5.01284	135	5.13033			1.55613	2.03958		9999	40.1	41.9	33.9	40.7	35.2	36	CNS
3311	3	5	58	1			57	4.75587	1391	6.14333	175	5.24304	164	5.21484	268	5.42813	12.5809	11.7901	19.2667	9999		55.1	57.1	44.9	51.7	48.6	E. coli		NBF
3386	3	5	200	1	40	4.60206	194	5.2878	2147	6.33183	137	5.13672	492	5.69197	249	5.3962	6.381	22.9157	11.5976	9999	51.2	47	42.7	40.4	43.7	40	NBF
3501	3	5	150	1	800	5.90309	251	5.39967	2897	6.46195	186	5.26951	1850	6.26717	2104	6.32305	6.42043	63.8592	72.6269	9999	48.5	45.2	39	37.3	35.3	21.3	NBF
3919	3	4	120	1	143	5.15534	183	5.26245	1057	6.02407	1752	6.24353	189	5.27646	291	5.46389	165.752	17.8808	27.5307	9999	52.7	53	53.6	52	50.1	40	NBF
3928	3	4	150	1	1149	6.06032	67	4.82607	622	5.79379	161	5.20683	84	4.92428	98	4.99123	25.8842	13.5048	15.7556	9999	56.6	49.1	50.2	41.9	46.3	38.7	NBF
4161	3	4	40	1			56	4.74819	1617	6.20871	142	5.15229	45	4.65321	161	5.20683	8.78169	2.78293	9.95671	9999		42.8	22.9	22.8	45.5	39.4	Actinomyces pyogenes,
4171	3	4	38	1					2913	6.46434	43	4.63347					1.47614			9999		43.8	52.2	60.1	59	59	NBF
4209	3	4	23	1			15	4.17609	1431	6.15564	24	4.38021	65	4.81291	305	5.4843	1.67715	4.54228	21.3138	9999			24.5	34.1	30.5	32.3	NBF
4245	3	3	205	1	70	4.8451	144	5.15836	6553	6.81644	350	5.54407	168	5.22531	204	5.30963	5.34107	2.56371	3.11308	9999	46.5	49.3	33.5	40.8	33.1	42.4	NBF
4272	3	3	194	1	60	4.77815	85	4.92942	2998	6.47683	81	4.90849	198	5.29667	162	5.20952	2.7018	6.6044	5.4036	9999	44.5	45.4	35	39.9	29.2	16.1	NBF
4331	3	3	180	1	126	5.10037	22	4.34242	1511	6.17926	66	4.81954	150	5.17609	243	5.38561	4.36797	9.9272	16.0821	9999	44.1	34.7	43.2	37.5	36.3	31.4	E. coli
4419	3	3	150	1	43	4.63347			3878	6.58861	270	5.43136	209	5.32015	104	5.01703	6.96235	5.38938	2.68179	9999	54.1	34.2	25.2	40.1	37.5	38.5	E. coli
4490	3	3	20	1			589	5.77012	1107	6.04415	59	4.77085	78	4.89209	69	4.83885	5.32972	7.04607	6.23306	9999			37.4	42.1	47.2	42.9	E. coli
4559	3	3	120	1	213	5.32838	69	4.83885	1424	6.15351	787	5.89597	8838	6.94635	2069	6.31576	55.2669	620.646	145.295	9999	43.8	41.2	40.9	38.3	38.3	36.1	NBF
4563	3	3	40	1					2012	6.30363	274	5.43775	630	5.79934	71	4.85126	13.6183	31.3121	3.52883	9999		47	39.5	40	43.3	33.4	Strep dys		Strep dys
4564	3	3	20	1			25	4.39794	4827	6.68368	95	4.97772	127	5.1038	100	5	1.9681	2.63103	2.07168	9999			44.8	48.3	51	49.9
4855	3	2	40	1			56	4.74819	2251	6.35238	25	4.39794	12	4.07918	16	4.20412	1.11062	0.533096	0.710795	9999		49	43	46.2	48.4	47.1	E. coli
7255	3	1	300	1	17	4.23045	137	5.13672	6546	6.81598	53	4.72428	Dry-cow				0.809655			2	43	39.8	39.6	39.6	28	28	CNS
7437	3	1	240	1	44	4.64345	178	5.25042	1315	6.11893			40	4.60206	41	4.61278		3.04183	3.11787	9999	34.8	24.1	26.4	29.9	23.4	20	CNS
7679	3	1	90	1	137	5.13672	178	5.25042	1107	6.04415	156	5.19312	1432	6.15594	175	5.24304	14.0921	129.359	15.8085	9999	25	26.4	34.3	35.5	38.4	40.5	CNS
7736	3	1	90	1	137	5.13672	161	5.20683	1374	6.13799	334	5.52375	110	5.04139	511	5.70842	24.3086	8.00582	37.1907	9999	31.1	34.4	39.9	26.8	27.6	37.3	E. coli
7498	3	1	180	1	754	5.87737	27	4.43136	9444	6.97516	131	5.11727	631	5.80003	140	5.14613	1.38712	6.68149	1.48242	9999	44	29.3	30.9	35.2	31.5	31.5	CNS
7058	3	2	90	1	159	5.2014	43	4.63347	7327	6.86493	1062	6.02612	125	5.09691	27	4.43136	14.4943	1.70602	0.3685	9999	39.5	46.1	39.6	43.3	35.7	43.9	pseudomonas		Klapseala
4171	3	4	120	1			138	5.13988	5926	6.77276	85	4.92942	262	5.4183	353	5.54777	1.43436	4.42119	5.9568	9999		60.1	17.6	24.7	42.1	40	E. coli
3626	5	4	30	1			12	4.07918	1693	6.22866	517	5.71349					30.5375			9999		65.7	62.9	53.2	43.2	42.1
3650	5	3	40	1			117	5.06819	1723	6.23629	150	5.17609	217	5.33646	216	5.33445	8.70575	12.5943	12.5363	9999		52.7	52.1	53.3	53.4	52.4
3685	5	3	40	1			118	5.07188	6327	6.8012	286	5.45637	320	5.50515	633	5.8014	4.52031	5.05769	10.0047	9999		48.9	41.4	52	48.1	54.7
3599	5	4	80	1			54	4.73239	3396	6.53097	63	4.79934	87	4.93952	137	5.13672	1.85512	2.56184	4.03416	9999		64.5	47.3	54	52.5	42.1
3456	5	5	80	1	520	5.716	145	5.16137	1378	6.13925	781	5.89265	Dry-qu				56.6763			2	54.8	59.7	77.3	62.1	48.2	40
3916	5	1	82	1	82	4.91381	143	5.15534	1575	6.19728	213	5.32838	242	5.38382			13.5238	15.3651		9999	52.1	44.5	40.1	40.1	40.2	35.4
3770	5	2	85	1			8	3.90309	5793	6.7629			350	5.54407	448	5.65128		6.04177	7.73347	9999		47.3	37.6	46.7	43.9	40.5
3894	5	1	94	1	87	4.93952			2044	6.31048	263	5.41996	1121	6.04961	225	5.35218	12.8669	54.8434	11.0078	9999	35.6	33.5	28.8	30.2	29.5	24.7
3899	5	1	99	1	41	4.61278	100	5	1795	6.25406	99	4.99564	115	5.0607			5.51532	6.40669		9999	30.2	26.3	24.4	24.8	26.9	23.9
3637	5	4	120	1	158	5.19866	214	5.33041	574	5.75891	168	5.22531	99	4.99564	90	4.95424	29.2683	17.2474	15.6794	9999	59.2	54.3	55.6	48	44.3	34
3694	5	3	120	1	18	4.25527	448	5.65128	1146	6.05918	143	5.15534	813	5.91009	43	4.63347	12.4782	70.9424	3.75218	9999	52.7	48.1	43.3	40.3	40.3	22.2
3415	5	6	120	1			27	4.43136	7670	6.8848	Dry-qu									2		66.5	56.7	46.9	46.9	44
3634	5	3	180	1			156	5.19312	1050	6.02119	516	5.71265	283	5.45179	308	5.48855	49.1429	26.9524	29.3333	9999		66.3	56.1	51.4	51.1	43.8
3805	5	2	180	1	83	4.91908	154	5.18752	1970	6.29447	214	5.33041	116	5.06446			10.8629	5.88832		9999	61.2	53.8	52	34.3	43.7	36.1
5792	4	3	10	1					950	5.97772	1194	6.077	404	5.60638			125.684	42.5263		9999			40.9	40.9	31.4		CNS		NBF
5736	4	4	201	1			237	6.02036	1048	6.02036	539	5.73159	168	5.22531	193	5.28556	51.4313	16.0305	18.416	9999		46.7	44.5	39	32		Anterococus		Pneumoniasea
6588	4	1	10	1					1300	6.11394	210	5.32222	412	5.6149	271	5.43297	16.1538	31.6923	20.8462	9999			34.4	40.7	38.9	38.2	CNS		CNS
6477	4	1	30	1			37	4.5682	2100	6.32222	29	4.4624	16	4.20412	31	4.49136	1.38095	0.761905	1.47619	9999			23.2	31.2	33.8	35	CNS
6538	4	1	40	1			161	5.20683	1272	6.10449	316	5.49969	422	5.62531			24.8428	33.1761		9999		35.3	39.1	37.9		40.2	CNS		CNS
5979	4	3	60	1	468	5.67025	375	5.57403	1169	6.06781	3420	6.53403	1723	6.23629	242	5.38382	292.558	147.391	20.7015	9999	51	51.5	48.5	44	42.6	39.3	CNS
6545	4	5	70	1			1033	6.0141	1033	6.0141	264	5.4216	277	5.44248	397	5.59879	25.5566	26.8151	38.4318	9999		52.9	52.9	53.9	44.8	47.6	CNS
6195	4	2	90	1			480	5.68124	2276	6.35717	980	5.99123	541	5.7332	2150	6.33244	43.058	23.7698	94.464	9999		37.9	43.1	40.6	32.3	35.2	CNS
5450	4	6	90	1	769	5.88593	4351	6.63859	1334	6.12516			300	5.47712	490	5.6902		22.4888	36.7316	9999	47.2	45.1	43.9	35.6	43.6	43	CNS
6311	4	1	90	1	234	5.36922	245	5.38917	980	5.99123	273	5.43616	251	5.39967	250	5.39794	27.8571	25.6122	25.5102	9999	38.1	39	39	37.9	42.1	38.7	CNS		CNS
5663	4	4	100	1	48	4.68124	27	4.43136	7176	6.85588	1807	6.25696	146	5.16435	190	5.27875	25.1812	2.03456	2.64771	9999	54.3	55.4	28.7	31	40.7	37.8	CNS
6335	4	2	120	1			3347	5.85552	717	5.85552	196	5.29226	973	5.98811	2296	6.36097	27.3361	135.704	320.223	9999	54.1	50.4	50.4	46.4	48.7	49.6	CNS
7885	4	2	150	1	21	4.32222	34	4.53148	2460	6.39094	653	5.81491	32	4.50515	33	4.51851	26.5447	1.30081	1.34146	9999	55.3	54.4	49.8	50.2	45.6	44.9	CNS
6350	4	1	180	1			266	6.05077	1124	6.05077	521	5.71684	1081	6.03383	388	5.58883	46.3523	96.1744	34.5196	9999		46.3	34.6	39.7	36.8	37.4	CNS
7699	4	4	210	1	392	5.59329	930	5.96848	1254	6.0983	500	5.69897	414	5.617	212	5.32634	39.8724	33.0144	16.9059	9999	40.7	33.2	36.5	31	28.5	24.1	CNS
5663	4	4	240	1	146	5.16435	190	5.27875	1829	6.26221	93	4.96848	101	5.00432	207	5.31597	5.08475	5.52214	11.3177	9999	40.7	37.8	39.1	41.3	39.7	35.5	CNS
5578	4	5	240	1	3016	6.47943	797	5.90146	4600	6.66276	516	5.71265	357	5.55267	303	5.48144	11.2174	7.76087	6.58696	9999	43.6	41.1	31.9	30.7	20.7	24.4	CNS
7723	4	3	300	1	87	4.93952	117	5.06819	2500	6.39794	136	5.13354	116	5.06446	157	5.1959	5.44	4.64	6.28	9999		24.8	27.8	30.1	23.5	19.4	CNS
6297	4	1	300	1			201	6.42846	2682	6.42846	413	5.61595					15.399			9999		35.7	26.6	29.9			CNS
6487	4	1	330	1			65	6.14922	1410	6.14922	217	5.33646	79	4.89763			15.3901	5.60284		9999		32	32.7	29.8	30.4		CNS
5511	4	6	90	1	623	5.79449	3050	6.4843	2504	6.39863	322	5.50786	1157	6.06333	104	5.01703	12.8594	46.2061	4.15335	9999	48.7	49	51.1	46.2	39.5	41.8	CNS		NBF
5640	4	4	180	1	1206	6.08135	1614	6.2079	775	5.8893	155	5.19033	205	5.31175	322	5.50786	20	26.4516	41.5484	9999	59.4	54.6	50.7	39.3	45.7	32	CNS,
5724	4	4	40	1					824	5.91593	45	4.65321	46	4.66276	13	4.11394	5.46117	5.58252	1.57767	9999		50.7	32.1	44.4	48	49.7	E coli		NBF
5811	4	4	210	1	111	5.04532	144	5.15836	343	5.53529	583	5.76567	393	5.59439	431	5.63448	169.971	114.577	125.656	9999	44.5	39.4	36.7	32.9	30.8	26.7	E coli
6128	4	2	10	1					2063	6.3145	164	5.21484	46	4.66276	37	4.5682	7.94959	2.22976	1.7935	9999			34.3	52.1	52.3	48.1	E. coli
6435	4	1	10	1					1353	6.1313	27	4.43136	27	4.43136	36	4.5563	1.99557	1.99557	2.66075	9999			29.2	38.8	38.2		E. coli		NBF
7752	4	3	60	1			286	5.45637	3120	6.49415	496	5.69548					15.8974			9999		62.1	17.4	60.7			E. coli		CNS
6322	4	2	60	1			21	4.32222	2800	6.44716	1732	6.23855	72	4.85733	47	4.6721	61.8571	2.57143	1.67857	9999		45	45	46.8	44.8	47.6	E. coli
5723	4	4	150	1	43	4.63347	27	4.43136	1120	6.04922	200	5.30103	287	5.45788			17.8571	25.625		9999	44.7	52.3	24.1	40.4	35.7		E. coli		NBF
6594	4	1	10	1					1720	6.23553	71	4.85126	50	4.69897	44	4.64345	4.12791	2.90698	2.55814	9999			30.1	44.6	48	50.7	NBF
6620	4	2	10	1					1999	6.30081	115	5.0607	100	5	97	4.98677	5.75288	5.0025	4.85243	9999			20.1	36.1	35	37.3	NBF
6332	4	2	10	1					550	5.74036	10	4	15	4.17609	34	4.53148	1.81818	2.72727	6.18182	9999			49.7	49.7	50.3	50.2	NBF
6822	4	1	10	1					1130	6.05308	412	5.6149	81	4.90849	34	4.53148	36.4602	7.16814	3.00885	9999			16.5	16.5	21.7		NBF
7826	4	3	40	1			61	4.78533	1617	6.20871	36	4.5563	2038	6.3092			2.22635	126.036		9999		58.1	52.8	55.9			NBF
6350	4	1	50	1			6016	6.77931	3118	6.49388	142	5.15229	354	5.549	266	5.42488	4.5542	11.3534	8.53111	9999		29.8	29.8	45.4	45.7	46.3	NBF
6091	4	2	90	1	107	5.02938	58	4.76343	1705	6.23172	98	4.99123			51	4.70757	5.7478		2.9912	9999	45	63.3	60.9		67	55.4	NBF
5899	4	3	90	1			479	5.68034	1125	6.05115	177	5.24797	250	5.39794	278	5.44404	15.7333	22.2222	24.7111	9999		53.9	49.2	44.7	46.2	46.8	NBF
6271	4	2	90	1	31	4.49136	405	5.60746	2733	6.43664			1484	6.17143	6381	6.80489		54.2993	233.48	9999	41.2	56.5	55.1		56.6	53.7	NBF
5711	4	4	100	1			2267	6.33365	2156	6.33365	748	5.8739	1977	6.29601	95.1037	32.9951				1		44.9	54.5	64.5	53		NBF
6538	4	1	100	1			316	5.62531	422	5.62531	145	5.16137	1072	6.03019	658	5.81823	34.3602	254.028	155.924	9999		40.6	37.9	40.2	37	37.5	NBF
6555	4	1	120	1	87	4.93952	270	5.43136	1743	6.2413	1000	6	287	5.45788	302	5.48001	57.3723	16.4659	17.3264	9999	33.1	33.9	33.4		30.9	31.5	NBF
5763	4	4	120	1	38	4.57978	28	4.44716	1320	6.12057	25	4.39794	104	5.01703	66	4.81954	1.89394	7.87879	5	9999	48.5	49.6	49.6	50.3	44.1	38.8	NBF
6096	4	3	150	1	307	5.48714	212	5.32634	1054	6.02284	1181	6.07225	669	5.82543	556	5.74507	112.049	63.4725	52.7514	9999	54	49.1	60.3	44.1	58.6	52	NBF
6161	4	2	180	1	3256	6.51268	2225	6.34733	3351	6.52517	369	5.56703	1313	6.11826			11.0116	39.1823		9999	45.5	44.7	42.4	44		35	NBF		CNS
6351	4	1	180	1			565	6.14114	1384	6.14114	1011	6.00475	229	5.35984	1547	6.18949	73.0491	16.5462	111.777	9999		30	29.8	29.2	27.4	25.5	NBF
7717	4	3	240	1	425	5.62839	122	5.08636	1329	6.12352	4488	6.65205	357	5.55267			337.698	26.8623		9999	42.9	37.6	40.9	27.1	26.2		NBF
5899	4	3	240	1			278	5.44404	1409	6.14891	266	5.42488					18.8786			9999		46.8	44.2	38.8			NBF
7738	4	3	270	1	6273	6.79748	1629	6.21192	3456	6.53857	2681	6.4283	5152	6.71198			77.5752	149.074		9999	41.6	45.9	39.4	38.1	32.5		NBF		CNS
5570	4	4	360	1	322	5.50786	234	5.36922	980	5.99123	183	5.26245	287	5.45788	83	4.91908	18.6735	29.2857	8.46939	9999	36.9	34.3	36.8	31.5	28.2	30.4	NBF
7568	4	4	450	1	1418	6.15168	1280	6.10721	1799	6.25503	629	5.79865	1464	6.16554			34.9639	81.3785		9999	37	33.4	29	33.5	28.9		NBF
7756	4	3	120	1	1028	6.01199	738	5.86806	1790	6.25285	2148	6.33203	1353	6.1313	523	5.7185	120	75.5866	29.2179	9999	48.4	46.9	42.1	36.3	37	32.9	NBF
6351	4	1	10	1					1855	6.26834	3001	6.47727	923	5.9652	565	5.75205	161.779	49.7574	30.4582	9999			22.9	25.3	39.7	30	NBF
5851	4	3	120	1	20	4.30103	18	4.25527	1318	6.11992	78	4.89209	42	4.62325	70	4.8451	5.91806	3.18665	5.31108	9999	56.4	68.6	54.7	55.1	55.1	47.5	S. aureus		NBF
6557	4	1	10	1					1214	6.08422	19	4.27875	21	4.32222	26	4.41497	1.56507	1.72982	2.14168	9999			30.5	30.5	33.4	35
5603	4	5	180	1			1191	6.17522	1497	6.17522	543	5.7348	149	5.17319	51	4.70757	36.2725	9.95324	3.40681	9999		54.1	41.6	49	38.9	39.8	Strep dys
6359	4	2	90	1			154	5.18752	2051	6.31197	152	5.18184	57	4.75587	36	4.5563	7.41102	2.77913	1.75524	9999	50.6	48.1	48.1	43.5	39.3	40.5	Strep ubires		NBF
6226	4	2	210	1	32	4.50515	35	4.54407	506	5.70415	64	4.80618	60	4.77815	82	4.91381	12.6482	11.8577	16.2055	9999	46.4	46.2	40.9	42.3	39.4	39	Strep ubires
5798	4	3	480	1			439	5.60314	401	5.60314	400	5.60206	445	5.64836	433	5.63649	99.7506	110.973	107.98	9999		35.1	38.2	31.7	31.1	27	pseudomonas
6663	4	1	10	1					642	5.80754	107	5.02938	168	5.22531			16.6667	26.1682		9999			17	18	15.3
9626	2	2	20	3					2951	6.46997	1854	6.26811	1357	6.13258	1977	6.29601	62.8262	45.9844	66.9942	9999			30.2	30.3	31.5	27.5
382	2	1	20	3					6371	6.80421	1461	6.16465	332	5.52114			22.932	5.21111		9999			18.8	40	44
8545	2	6	20	3					2399	6.38003	1267	6.10278	931	5.96895	1357	6.13258	52.8137	38.8078	56.5652	9999			46.4	46.1	45.8	42.8
8623	2	5	20	3					1909	6.28081	2271	6.35622	5516	6.74162	5373	6.73022	118.963	288.947	281.456	9999			41.3	51.7	42.6	45.4
8844	2	6	20	3					1020	6.0086	2002	6.30146	3927	6.59406	15.04	4.17725	196.275	385	1.47451	9999			31	31.2	30.1	29.2
8895	2	4	20	3					2129	6.32818	2586	6.41263	7041	6.84763	5052	6.70346	121.465	330.719	237.295	9999			55.1	44.5	45.8	31
8925	2	4	20	3					2024	6.30621	4405	6.64395	4310	6.63448	5586	6.7471	217.638	212.945	275.988	9999			45.9	48.8	41.8	38
9136	2	5	20	3					913	5.96047	1034	6.01452	343	5.53529	1837	6.26411	113.253	37.5685	201.205	9999			52.1	67.1	56.1	46.3
9188	2	5	20	3					1011	6.00475	812	5.90956	1706	6.23198	878	5.94349	80.3165	168.744	86.8447	9999			44.6	59.5	55.6	58.7
9435	2	4	20	3					3397	6.5311	3357	6.52595	7257	6.86076	10135	7.00582	98.8225	213.63	298.351	9999	43.9	43.1	44	39.5	39.9
9545	2	4	20	3					7169	6.85546	3054	6.48487	1817	6.25935	Culled		42.6001	25.3452		1			39.2	21	21.2	35.1
9581	2	3	20	3			476	5.67761	4408	6.64424	892	5.95036	1069	6.02898	2157	6.33385	20.2359	24.2514	48.9338	9999		39.5	48.3	52	53.4	47.3
9743	2	3	20	3					2465	6.39182	3025	6.48073	156	5.19312	366	5.56348	122.718	6.3286	14.8479	9999			45.9	52.1	52.3	55.2
9762	2	3	20	3					557	5.74586	1386	6.14176	1928	6.28511	1169	6.06781	248.833	346.14	209.874	2			49.9	50.9	55.8	56.2
9860	2	2	20	3					485	5.68574	1370	6.13672	1129	6.05269	606	5.78247	282.474	232.784	124.948	9999	43.1	36.2	41.8	37	32.3	25.1
9603	2	3	30	3					4724	6.67431	1027	6.01157	2268	6.35564	1130	6.05308	21.7401	48.0102	23.9204	9999			53.4	48.3	54.8	58.8
9610	2	3	30	3			96	4.98227	513	5.71012	1366	6.13545	4359	6.63939	425	5.62839	266.277	849.708	82.846	9999		51.7	61.1	53.3	54.7	57.5
8413	2	6	40	3			104	5.01703	1835	6.26364	2491	6.39637	1140	6.0569	469	5.67117	135.749	62.1253	25.5586	9999		44.3	46.9	40.7	24.4
9196	2	5	40	3			65	4.81291	5261	6.72107	Culled									1		43.4	49.6
6	2	1	90	3	78	4.89209	89	4.94939	1081	6.03383	75	4.87506	53	4.72428	48	4.68124	6.93802	4.90287	4.44033	9999	33.5	38.3	36.8	41	39.9	38.6
256	2	1	90	3	601	5.77887	469	5.67117	1115	6.04727	1723	6.23629	1072	6.03019	1028	6.01199	154.529	96.1435	92.1973	9999	35.1	37.7	37.5	40.7	36.2	35.9
279	2	1	90	3	612	5.78675	149	5.17319	1251	6.09726	437	5.64048	665	5.82282	464	5.66652	34.9321	53.1575	37.0903	9999	31.2	39.1	41.6	36.9	35.4	35.8
295	2	1	90	3	598	5.7767	156	5.19312	1359	6.13322	104	5.01703	160	5.20412	265	5.42325	7.65269	11.7734	19.4996	9999	20.2	33.4	37.6	38.5	37.1	36.8
9298	2	4	90	3	181	5.25768	93	4.96848	848	5.9284	1229	6.08955	801	5.90363	1229	6.08955	144.929	94.4575	144.929	2	45	56	52.4	51.8	38.8	29.9
9459	2	4	90	3	312	5.49415	100	5	3617	6.55835	5592	6.74757	4601	6.66285	Culled		154.603	127.205		1	51	39.6	44.6	38.1	39.4
9505	2	4	90	3	223	5.3483	675	5.8293	1719	6.23528	946	5.97589	3037	6.48244	4584	6.66124	55.032	176.672	266.667	9999	48.3	49.7	47.4	46.7	40.9	30.6
9851	2	2	100	3	52	4.716	140	5.14613	957	5.98091	1620	6.20952	1655	6.2188	438	5.64147	169.279	172.936	45.768	9999	35.5	35.6	30.9	25.7	27.6	21.8
141	2	1	120	3	344	5.53656	371	5.56937	1140	6.0569	312	5.49415	150	5.17609	163	5.21219	27.3684	13.1579	14.2982	9999
321	2	1	120	3	494	5.69373	367	5.56467	112	5.04922	2419	6.38364	3485	6.5422	170	5.23045	2159.82	3111.61	151.786	2	26.9	38	42.6	40.4	31.4	30.9
9431	2	4	120	3	447	5.65031	630	5.79934	3063	6.48615	Culled									1	38.9	48	22.3
9441	2	4	120	3	377	5.57634	520	5.716	5909	6.77151	1629	6.21192	720	5.85733	2753	6.43981	27.5681	12.1848	46.5899	9999	55	52.2	43.9	51.6	49.4	42.1
9498	2	4	120	3					917	5.96237	1421	6.15259	361	5.55751	476	5.67761	154.962	39.3675	51.9084	9999	40.8	47.8	44.4	44.9	42.5	46.3
9763	2	3	120	3	34	4.53148	220	5.34242	1655	6.2188	669	5.82543	2754	6.43996	624	5.79518	40.423	166.405	37.7039	9999	55.8	56.2	58.7	53.5	40.5	42.6
8677	2	6	150	3	191	5.28103	261	5.41664	1307	6.11628	1189	6.07518	210	5.32222	950	5.97772	90.9717	16.0673	72.6855	9999	61.7	54.6	48.3	46.9	52.5	46.9
8705	2	5	150	3	201	5.3032	376	5.57519	1303	6.11494	901	5.95472	1860	6.26951	2063	6.3145	69.1481	142.748	158.327	9999	53	52.2	54	47.4	43.7	51.5
9747	2	3	150	3	43	4.63347	27	4.43136	930	5.96848	2184	6.33925	1065	6.02735	1018	6.00775	234.839	114.516	109.462	9999	50.2	47.2	46.9	46.2	46.2	42.6
9883	2	2	150	3	50	4.69897	32	4.50515	4679	6.67015	2080	6.31806	Culled				44.4539			1	50	32	29.8	28
9718	2	3	160	3	24	4.38021	28	4.44716	596	5.77525	2782	6.44436	2087	6.31952	2514	6.40037	466.779	350.168	421.812	9999	62.6	60.3	55.9	49.3	43.3	40.5
91	2	1	180	3	117	5.06819	60	4.77815	1630	6.21219	74	4.86923	54	4.73239	122	5.08636	4.53988	3.31288	7.48466	9999	35.2	39.2	36.2	38.1	37.3	35.9
9516	2	2	180	3	229	5.35984	198	5.29667	2743	6.43823	2164	6.33526	995	5.99782	Culled		78.8917	36.2742		1	45	42	28.8	22.8
9751	2	3	180	3					952	5.97864	841	5.9248	353	5.54777	596	5.77525	88.3403	37.0798	62.605	9999			47.2	63.1	59.5	61.6
9626	2	3	210	3	317	5.50106	180	5.25527	1891	6.27669	200	5.30103	2856	6.45576	1556	6.19201	10.5764	151.031	82.2845	2		47.1	37.3	36.8	36.8	27.2
126	2	1	240	3	815	5.91116	411	5.61384	1467	6.16643	735	5.86629	1040	6.01703	398	5.59988	50.1022	70.893	27.1302	9999		37.2	37.1	38.3	32.8	31.4
9756	2	1	240	3	51	4.70757	42	4.62325	5116	6.70893	1279	6.10687	573	5.75815	661	5.8202	25	11.2002	12.9203	9999	36.3	32.1	24.9	26.3	30.5	26.7
9300	2	3	270	3	192	5.2833	122	5.08636	2614	6.41731	143	5.15534	145	5.16137	164	5.21484	5.47054	5.54705	6.27391	9999	37.8	42	34.3	36.5	27.4	29.6
108	2	1	270	3	168	5.22531	242	5.38382	2056	6.31302	830	5.91908	987	5.99432	465	5.66745	40.3696	48.0058	22.6167	9999	37.2	39.9	20.5	35.5	35.9	38.3
8820	2	4	270	3	754	5.87737	531	5.72509	1174	6.06967	685	5.83569	1660	6.22011	3413	6.53314	58.3475	141.397	290.716	9999	52.2	54.8	47.7	30.2	33.5	29.8
8837	2	4	270	3	2806	6.44809	578	5.76193	7180	6.85612	3834	6.58365	4619	6.66455	4240	6.62737	53.3983	64.3315	59.0529	9999	42.5	61.4	50.6	50.4	49	45.5
9120	2	4	270	3	178	5.25042	239	5.3784	4024	6.60466	2000	6.30103	1616	6.20844	932	5.96942	49.7018	40.159	23.161	9999	55.8	52.1	42.5	45.9	45.2	30.8
9270	2	2	270	3	184	5.26482	850	5.92942	1013	6.00561	2645	6.42243	1367	6.13577	1763	6.24625	261.106	134.946	174.038	9999	37.2	32.6	29.4	32.2	18.1	13.4
9432	2	3	270	3	122	5.08636	103	5.01284	4428	6.64621	2752	6.43965	330	5.51851			62.15	7.45257		9999	39.9	34.8	32.8	27.2	24.1
8625	2	5	300	3	267	5.42651	453	5.6561	1527	6.18384	915	5.96142	736	5.86688	Culled		59.9214	48.1991		9999	40	39.6	27	15
8444	2	5	360	3	345	5.53782	460	5.66276	1529	6.18441	913	5.96047	729	5.86273	613	5.78746	59.7122	47.6782	40.0916	9999	24.8	27.7	25.2	24.7	21.8	24.8
2479	3	6	90	3	199	5.29885	640	5.80618	7892	6.89719	7310	6.86392	Culled				92.6254			1	53	42.3	42.9	51.2	51				NBF
3254	3	6	90	3	211	5.32428	826	5.91698	1904	6.27967	2000	6.30103					105.042			9999	62.4	46.9	53.8	32.1	40.8	41.8	E. coli
3730	3	3	150	3	122	5.08636	191	5.28103	1356	6.13226			Culled							1	58.2	50.7	44.1	34.1			E. coli
3771	3	4	150	3	153	5.18469	71	4.85126	2540	6.40483			3870	6.58771				152.362		9999	56.6	56.7	32.5	39.4	39.7	40.5	pseudomonas		Strep uberis
3376	3	4	80	3	50	4.69897			2668	6.42619			489	5.68931	5583	6.74687		18.3283	209.258	9999	43	52.1	47.4	13.2	42.1	40	Strep uberis
3790	3	4	20	3			936	5.97128	1316	6.11926	1212	6.0835	1119	6.04883	2898	6.4621	92.0973	85.0304	220.213	9999			44.3	45	45.9	20.4	NBF		Haemophilus somnus
3810	3	4	240	3	298	5.47422	103	5.01284	1410	6.14922	6569	6.8175	2358	6.37254	1381	6.14019	465.887	167.234	97.9433	9999	46.9	43.2	41.2	0.1	25.7	23.6	Haemophilus somnus		Streptococos
4369	3	3	420	3	116	5.06446	181	5.25768	1829	6.26221			226	5.35411	160	5.20412		12.3565	8.74795	9999	39.4	37.2	32.2	23.6	34	.34.9	Streptococos		E. coli
2200	3	7	180	3	266	5.42488	540	5.73239	1470	6.16732	496	5.69548	1954	6.29092	171	5.233	33.7415	132.925	11.6327	9999	32.6	38.8	36.1	38.4	36.4	32.5
2287	3	6	330	3	308	5.48855	346	5.53908	13.909	4.1433	1544	6.18865	4087	6.6114	5237	6.71908	11100.7	29383.9	37651.9	9999	36.9	41.7	39.2	43.3	33.6	28.8			E. coli
2345	3	7	240	3	54	4.73239	818	5.91275	2313	6.36418	343	5.53529	518	5.71433	338	5.52892	14.8292	22.3952	14.6131	9999	37.7	36.6	35.8	27	27.8	25.2	E. coli
2508	3	6	240	3	412	5.6149	151	5.17898	1902	6.27921	4303	6.63377	3558	6.55121	841	5.9248	226.236	187.066	44.2166	9999	35	33.3	37.9	32.9	39.8	32.4	Candida
2581	3	6	85	3			198	5.29667	1546	6.18921	5931	6.77313	Culled				383.635			1		35.5	44.4	39.2	37.2	38	NBF		E. coli
2623	3	5	120	3	146	5.16435	259	5.4133	2936	6.46776	590	5.77085	1476	6.16909	675	5.8293	20.0954	50.2725	22.9905	9999	51	61.5	57.6	59.4	64.9	58	Klebsiella		Strep. dys
2700	3	6	120	3	939	5.97267	23	4.36173	3084	6.48911	1324	6.12189	1172	6.06893	2986	6.47509	42.9313	38.0026	96.8223	9999	48.3	46.3	24	43.6	43.3	35.3	Strep. dys		Strep. dys
2715	3	6	90	3	42	4.62325	59	4.77085	1016	6.00689	5146	6.71147	Culled				506.496			1	51.1	25.6	50.3	44.8	42.6	40.8	Strep. dys
2779	3	5	120	3	644	5.80889	493	5.69285	2876	6.45879	854	5.93146	2290	6.35984	1859	6.26928	29.694	79.6245	64.6384	9999	45.1	44.3	39.6	40.3	37	31.1			CNS
2798	3	6	120	3	239	5.3784	552	5.74194	1494	6.17435	9093	6.95871	1844	6.26576	2422	6.38417	608.635	123.427	162.115	9999	47.6	35.1	41.4	40.3	27.5	41.9	CNS		CNS
2860	3	4	240	3	90	4.95424	667	5.82413	6049	6.78168	2432	6.38596	Culled				40.205			1	43.9	47.8	36.4	36.7			E. coli		pseudomonas
2879	3	6	150	3	239	5.3784	908	5.95809	6232	6.79463			831	5.9196	1584	6.19976		13.3344	25.4172	9999	52.4	42.3	44.8	39.4	45.7	31.8	NBF
2900	3	6	200	3	251	5.39967	232	5.36549	1527	6.18384	1611	6.2071	1344	6.1284	1157	6.06333	105.501	88.0157	75.7695	9999	51.7	62.4	35.4	34.4	40	36.3	NBF
2920	3	5	300	3	143	5.15534	54	4.73239	1582	6.19921	4003	6.60239	2414	6.38274	1873	6.27254	253.034	152.592	118.394	9999	45.1	44.6	44.9	37.4	43	36.7
2995	3	5	80	3	40	4.60206			1106	6.04376	1054	6.02284	4742	6.67596	5250	6.72016	95.2984	428.752	474.684	9999	41.9	52.9	49.9	54	43.6	34.4	Enterococcus
3019	3	6	20	3			550	5.74036	2366	6.37401	672	5.82737	1600	6.20412	1653	6.21827	28.4024	67.6247	69.8648	9999			44.3	51.7	56.4	57.3
3054	3	6	150	3	214	5.33041	41	4.61278	13013	7.11438	10000	7	2992	6.47596	Culled		76.8462	22.9924		1	29.2	35.3	31.4	25.2	27.8		NBF
3074	3	6	40	3			424	5.62737	2829	6.45163	684	5.83506	1368	6.13609			24.1782	48.3563		9999		36	43.6	36.7	35.2	30.9	NBF
3106	3	6	30	3			18	4.25527	1533	6.18554			1794	6.25382	Culled			117.025		1		54.5	37	41	40	35.9	NBF
3132	3	6	90	3	14	4.14613			1026	6.01115			4589	6.66172	1444	6.15957		447.271	140.741	9999	55.4	58.9	47.8		42.3	36.7	E. coli		Strep uberis
3142	3	6	10	3			36	4.5563	7798	6.89198			1198	6.07846	1153	6.06183		15.3629	14.7858	9999			35.3	48.1	48.8	50.8	NBF		E. coli
3190	3	5	120	3	40	4.60206	323	5.5092	1224	6.08778	Culled									1	56.1	57.8	57.7	32.3
3197	3	5	180	3	700	5.8451	483	5.68395	2282	6.35832	5406	6.73288	Culled				236.897			1	36.2	35.3	34.3	19.1			E. coli
3223	3	5	90	3	515	5.71181	920	5.96379	13621	7.13421	2095	6.32118	1326	6.12254	10438	7.01862	15.3807	9.73497	76.6317	9999	30.6	45.1	29.5	38.3	39.1	36.7	Enterococcus		Strep. dys
3257	3	4	210	3	33	4.51851	301	5.47857	2996	6.47654	2399	6.38003			2695	6.43056	80.0734		89.9533	9999	39	35.8	35.6	31.3	31.4	25.4	E. coli
3260	3	4	90	3	817	5.91222			2530	6.40312	5489	6.73949	Culled				216.957			1	66.1	56.4	58.4	45.2			pseudomonas		E. coli
3265	3	5	20	3					1965	6.29336	1991	6.29907	769	5.88593	484	5.68485	101.323	39.1349	24.631	9999			32.6	42	47.2	44.9	E. coli
3286	3	6	26	3			733	5.8651	1178	6.07115	431	5.63448	529	5.72346	217	5.33646	36.5874	44.9066	18.4211	9999			60.2	53.5	61.3	51.6
3289	3	5	120	3	219	5.34044	73	4.86332	3224	6.5084	201	5.3032	2907	6.46345	2161	6.33465	6.23449	90.1675	67.0285	9999	47.6	52.2	49.3	41	45.2	33.3
3299	3	4	40	3			83	4.91908	7017	6.84615	636	5.80346	7879	6.89647			9.0637	112.284		9999		51.7	31.8	36.5	34.8		CNS
3365	3	6	210	3	159	5.2014	865	5.93702	1195	6.07737	Culled									9999	39.3		32.4	28.6	29.8	29.7	Streptococos
3406	3	4	30	3					2027	6.30685	536	5.72916	1781	6.25066	1837	6.26411	26.443	87.8638	90.6265	9999		42.3	41.5	42.6	33.5	46.3	Strep uberis		Enterococcus
3416	3	4	20	3			141	5.14922	1965	6.29336	813	5.91009	724	5.85974	Culled		41.374	36.8448		1			50	51.3	54.1		Enterococcus		E. coli
3418	3	4	90	3	30	4.47712	302	5.48001	1818	6.25959	1490	6.17319					81.9582			9999	51.8	50.2	45.5	49.3	37.8	27.4			E. coli
3439	3	5	90	3	131	5.11727	440	5.64345	1806	6.25672	2511	6.39985					139.037			9999	50.7	45.8	41.2	55.5	32.8	35.1	E. coli		E. coli
3470	3	4	90	3	7	3.8451	20	4.30103	1788	6.25237			1288	6.10992	9289	6.96797		72.0358	519.519	9999	32.5	47.3	47.2	53.3	44.9	49.2	E. coli
3488	3	4	120	3	45	4.65321	154	5.18752	1225	6.08814	2408	6.38166	548	5.73878	2539	6.40466	196.571	44.7347	207.265	9999	53.5	40.6	43.1	39.8	40.2	32	NBF		E. coli
3508	3	4	210	3	489	5.68931	738	5.86806	1186	6.07408			6118	6.78661				515.852		9999	34.4		37.9		3.6		E. coli		Enterococcus
3511	3	4	390	3	453	5.6561	162	5.20952	1017	6.00732	478	5.67943	1213	6.08386			47.001	119.272		9999	43.4	40.7	34.9	30.3	12.7				NBF
3527	3	6	180	3	96	4.98227	362	5.55871	2930	6.46687	4628	6.66539			1200	6.07918	157.952		40.9556	9999	37.8	44.6	31.3	37.2	31.4	30.7	NBF
3532	3	5	120	3	112	5.04922	59	4.77085	11787	7.0714	1690	6.22789	2458	6.39058			14.3378	20.8535		9999	27.4	40.2	34.1	44.2	40.2	29.6	CNS		NBF
3551	3	5	120	3	2	3.30103			3274	6.51508	1658	6.21958	1072	6.03019	2291	6.36003	50.6414	32.7428	69.9756	9999	54.6	50.8	49	38.6	42.9	45.9	Enterococcus
3558	3	6	20	3					1418	6.15168	863	5.93601	973	5.98811			60.8604	68.6178		9999			29.5	27.9	22.1	27.7	NBF
3632	3	6	20	3			891	5.94988	3497	6.5437	1430	6.15534	Culled				40.8922			1			35.5	27.6					pseudomonas
3656	3	5	150	3	427	5.63043	34	4.53148	1835	6.26364	1415	6.15076	788	5.89653	1671	6.22298	77.1117	42.9428	91.0627	9999	43.2	38.7	42.1	39.2	42	41.2	pseudomonas
3673	3	4	120	3	96	4.98227	39	4.59106	2500	6.39794	1044	6.0187	Culled				41.76			1	45.9	46.8	36.8	11			NBF		E. coli
3699	3	3	120	3	133	5.12385			4002	6.60228	1000	6	1163	6.06558			24.9875	29.0605		9999	52.3	53.5	41.9	36.6	44.1	41.9	Enterococcus		pseudomonas
3706	3	3	20	3			562	5.74974	3747	6.57368	5457	6.73695	Culled				145.637			1			21.6	12			pseudomonas		NBF
3708	3	4	90	3	188	5.27416			1252	6.0976	3640	6.5611	2000	6.30103	1340	6.1271	290.735	159.744	107.029	9999	24	26	49.6	37.5	48.7	47	NBF
3715	3	3	20	3			24	4.38021	2689	6.42959	4735	6.67532	14186	7.15186	Culled		176.088	527.557		1			17.6	22.7			NBF		E. coli
3748	3	3	120	3	192	5.2833	262	5.4183	8317	6.91997	11228	7.0503	Culled				135.001			1	53.6	53	6.3	4.6			NBF
3784	3	4	90	3	294	5.46835	267	5.42651	1312	6.11793			2121	6.32654	1794	6.25382		161.662	136.738	9999	58.6	59.3	56.3	53.2	47.5	50.1			E. coli
3825	3	4	90	3	178	5.25042	217	5.33646	1625	6.21085	1242	6.09412	8155	6.91142	1046	6.01953	76.4308	501.846	64.3692	9999	53.9	57.7	58.2	51.9	41.5	37.6	E. coli		Haemophilus somnus
3867	3	3	240	3	113	5.05308	404	5.60638	3007	6.47813	Culled									1	47.6	38.6	43.6	31.8	40.2	41.5	NBF		pseudomonas
2883	3	4	50	3			930	5.96848	2027	6.30685			1085	6.03543	4563	6.65925		53.5274	225.111	9999		40.9	53.3	53.9	51.7	48.9	pseudomonas		pseudomonas
3890	3	4	400	3	407	5.60959	614	5.78817	1017	6.00732	5836	6.76612					573.845			9999	31	29.9	30.2	30.2	21		pseudomonas		Proteus
3902	3	4	120	3	701	5.84572	457	5.65992	1370	6.13672	1040	6.01703	561	5.74896	1193	6.07664	75.9124	40.9489	87.0803	9999	44.7	40.6	42.6	38.3	44	36.2	E. coli
3958	3	3	210	3	552	5.74194	221	5.34439	3257	6.51282	5218	6.7175			2285	6.35889	160.209		70.1566	9999	53.7	42	41.2	43.9	28.1	44.4
3975	3	3	90	3	728	5.86213			4116	6.61448	1076	6.03181	898	5.95328	1607	6.20602	26.1419	21.8173	39.0428	9999	52.3	55	51.5	48.2	48.6	37.3	NBF		E. coli
3975	3	4	20	3			98	4.99123	1060	6.02531	10191	7.00822	1398	6.14551	Dry-off qu		961.415	131.887		2	53.3	51.6	50.5	34.8	39.3	39.9	NBF
4007	3	3	40	3			31	4.49136	1298	6.11327	3313	6.52022	610	5.78533	1611	6.2071	255.239	46.9954	124.114	9999		25.8	47.1	53.7	47.7	53.8	Enterococcus
4007	3	4	120	3	179	5.25285	173	5.23805	1318	6.11992	694	5.84136			2887	6.46045	52.6555		219.044	9999		32.3	38.3	36	33.8	33	NBF		Actinomyces pyogenes,
4024	3	4	300	3	315	5.49831	79	4.89763	3509	6.54518			950	5.97772	504	5.70243		27.0732	14.3631	9999	40.1	45.4	45.2	33.3	38.5	45.8	Actinomyces pyogenes,
4027	3	4	50	3			457	5.65992	20728	7.31656	1444	6.15957			Culled		6.96642			1		31.9	14	22.6	29.8	26.4	Enterococcus
4036	3	4	150	3	30	4.47712	886	5.94743	5540	6.74351	1196	6.07773			1343	6.12808	21.5884		24.2419	9999	44.9	48.2	23.1	42.7	44.8	36.9	E. coli
4047	3	3	210	3	185	5.26717	37	4.5682	1118	6.04844	961	5.98272	1004	6.00173	4396	6.64306	85.9571	89.8032	393.202	9999	36.3	41.5	37	39.2	34.1	28.1	E. coli
4049	3	3	50	3			938	5.9722	6175	6.79064	10965	7.04001	Culled				177.571			1		42.8	38.6	23.5	14.4				E. coli
4081	3	3	120	3	610	5.78533	71	4.85126	1092	6.03822			3709	6.56926	4117	6.61458		339.652	377.015	9999	42.8	46.2	34.9	35.8	30.8	30	pseudomonas		Strep uberis
4084	3	3	40	3			219	5.34044	1973	6.29513	3515	6.54593	1300	6.11394	7287	6.86255	178.155	65.8895	369.336	9999		27.4	32.4	44.7	47.3	14.4			NBF
4103	3	3	90	3	106	5.02531	87	4.93952	2043	6.31027	5100	6.70757					249.633			9999	46.9	56.7	24	47.1	40.1	43.4	NBF		E. coli
4127	3	4	150	3	888	5.94841			1081	6.03383	4863	6.6869	4485	6.65176			449.861	414.894		9999	55.9	44.3	46.6	50	35.3	32.1	E. coli
4141	3	4	20	3			374	5.57287	3544	6.54949	2484	6.39515	1176	6.07041	1574	6.197	70.0903	33.1828	44.4131	9999			10	38.5	34.6	35.8	CNS
4155	3	4	180	3	290	5.4624	405	5.60746	1086	6.03583	185	5.26717	434	5.63749			17.035	39.9632		9999	62.1	54.9	47.5	42.3	43.4
4162	3	4	120	3	157	5.1959	27	4.43136	2448	6.38881			2655	6.42406	2003	6.30168	0	108.456	81.8219	9999		49.3	53.4	41	29.6	37.9
4174	3	4	150	3	17	4.23045	264	5.4216	8943	6.95148	984	5.993	Dry-off qu				11.003			2		56.7	46.1	31.6	32.1	30.6	Strep uberis
4180	3	3	180	3	131	5.11727	143	5.15534	1027	6.01157	550	5.74036	472	5.67394	1903	6.27944	53.554	45.9591	185.297	9999	40	39.6	41.8	36.6	38.5	35.8	E. coli		E. coli
4183	3	3	120	3	48	4.68124	680	5.83251	3680	6.56585	???		1128	6.05231	578	5.76193		30.6522	15.7065	9999	33.6	52.6	49.4	42.7	40.2	43	Streptococos		E. coli
4196	3	4	180	3	90	4.95424	526	5.72099	3235	6.50987	1693	6.22866	6928	6.84061	8232	6.91551	52.3338	214.158	254.467	9999	56.6	46	47.8	41.4	39.9	39.8	E. coli		pseudomonas
4228	3	3	210	3	256	5.40824			2906	6.4633	605	5.78176	1221	6.08672	2538	6.40449	20.819	42.0165	87.3365	9999	49.3	47.5	42.3	40.7	43.3	25.3	NBF		CNS
4233	3	4	20	3			109	5.03743	7733	6.88835	308	5.48855	9735	6.98834	13472	7.12943	3.98293	125.889	174.214	9999			45.2	64.3	42.7	38.2	CNS
4238	3	3	120	3	175	5.24304	204	5.30963	1089	6.03703	3590	6.55509	3185	6.50311	4230	6.62634	329.66	292.47	388.43	9999	57.6	53.7	50	33.7	48	45.3	pseudomonas		E. coli
2460	3	4	40	3			620	5.79239	1106	6.04376	1223	6.08743	2799	6.447	3122	6.49443	110.579	253.074	282.278	9999		44.4	46.8	46.8	39.3	50.6	E. coli		E. coli
4271	3	3	40	3			17	4.23045	3300	6.51851	5486	6.73926			5312	6.72526	166.242		160.97	9999		43.3	57.4	52.6	53	45	E. coli		Dry-off qu
4274	3	3	80	3	35	4.54407	14	4.14613	3577	6.55352			Dry-off qu							2	54.7	49.2	41.8	37.4			Streptococos		Dry-off qu
4276	3	3	150	3	24	4.38021			3770	6.57634	1023	6.00988	3245	6.51121	3056	6.48515	27.1353	86.0743	81.061	9999	47.2	45.1	36.8	36.6	38.8	32.6	Actinomyces pyogenes,		Haemophilus somnus
4286	3	3	20	3			70	4.8451	1857	6.26881	1476	6.16909	4919	6.69188	1457	6.16346	79.483	264.89	78.4599	9999			42.1	50.6	38.2	37.8	E. coli		Strep uberis
4304	3	3	40	3			971	5.98722	7177	6.85594			935	5.97081	Culled			13.0277		1		37.9	37.9	45	41.3	21			E. coli
4311	3	3	40	3			63	4.79934	5583	6.74687	1051	6.0216	1540	6.18752	1464	6.16554	18.825	27.5837	26.2225	9999		24.3	32.6	50.4	43.3	43.1	E. coli
4321	3	4	40	3			763	5.88252	1567	6.19507	3134	6.4961	4070	6.60959			200	259.732		9999		55.7	58.3	53.8	49.7	46.9	Strep uberis		E. coli
4325	3	3	150	3	385	5.58546	645	5.80956	3551	6.55035	1793	6.25358	1735	6.2393	Culled		50.4928	48.8595		1	58.1	52.9	47.3	45	43.6		E. coli
4326	3	4	270	3	453	5.6561	711	5.85187	1136	6.05538	1253	6.09795	2139	6.33021			110.299	188.292		9999	39	46	38.7	38.9	33.9	29	CNS
4346	3	3	120	3	761	5.88138	211	5.32428	8346	6.92148	4346	6.63809	3683	6.5662	Culled		52.0728		44.1289	1	60.8	53.2	38.6	35.1	7	10			NBF
4353	3	3	90	3	88	4.94448	79	4.89763	1582	6.19921	1255	6.09864	508	5.70586	138	5.13988	79.33	32.1113	8.72314	9999	44.2	55.5	50.9	53.4	48.2	41.8	E. coli
4392	3	4	40	3			53	4.72428	1588	6.20085	1078	6.03262	2087	6.31952			67.8841	131.423		9999		31.1	43.6	39.5	34.8				E. coli
4424	3	2	120	3	23	4.36173	38	4.57978	5833	6.76589	2131	6.32858			461	5.6637	36.5335		7.90331	9999	39.3	46.8	40.8	37.6	21.4	34.1	E. coli
4431	3	3	40	3			298	5.47422	2523	6.40192			1538	6.18696	1101	6.04179		60.9592	43.6385	9999		46	62.5	47	49.3	45.8	E. coli
4449	3	2	180	3	156	5.19312	790	5.89763	5376	6.73046	3755	6.57461			600	5.77815	69.8475		11.1607	9999	38.2	31.5	29	22.8	25.7	20.6	NBF		NBF
4497	3	2	240	3	475	5.67669	56	4.74819	3530	6.54777	1144	6.05843	481	5.68215	484	5.68485	32.4079	13.6261	13.711	9999	48.4	49.6	36.9	31.2	39.2	40.8	pseudomonas		E. coli
4510	3	2	90	3	62	4.79239	684	5.83506	4407	6.64414			1896	6.27784	1220	6.08636		43.0225	27.6832	9999	35.5	47.3	36.2	32.3	36.3	25.2	E. coli		NBF
4528	3	3	90	3	78	4.89209	134	5.1271	1751	6.24329	1139	6.05652	1463	6.16524	1327	6.12287	65.0485	83.5523	75.7853	9999	53.5	64.9	58.3	42.8	45.3	42.1	NBF
4537	3	3	180	3	143	5.15534	93	4.96848	950	5.97772	7381	6.86812	Culled				776.947			1	53.5	45.8	25.2	4			Enterococcus
4544	3	3	40	3					1505	6.17754	1988	6.29842			683	5.83442	132.093		45.3821	9999		57.4	57.3	61.6	49.6	16.5	Haemophilus somnus		Klebsiella
4559	3	3	20	3			653	5.81491	3931	6.5945	Dry-off qu									2			34.3				E. coli
4572	3	3	90	3	93	4.96848	42	4.62325	3798	6.57955	3798	6.57955	Dry-off qu				100			2	44.3	48	42.4	19	35.5	33.6	Actinomyces pyogenes,		pseudomonas
4574	3	2	150	3	62	4.79239	116	5.06446	1505	6.17754	7106	6.85163	901	5.95472	2625	6.41913	472.159	59.8671	174.419	9999	48.4	52.5	38.4	39.6	40.2	39.1	pseudomonas
4617	3	3	270	3	70	4.8451	59	4.77085	7695	6.88621	5000	6.69897	5000	6.69897	10243	7.01043	64.9773	64.9773	133.112	9999	36.9	22.4	19.5	3.5	23.6	28	CNS
4620	3	3	150	3	22	4.34242	23	4.36173	12222	7.08714	3206	6.50596	4056	6.6081	1784	6.25139	26.2314	33.1861	14.5966	9999	46.7	49.1	25.1	33.8	25.6	24.7			NBF
4625	3	3	150	3	76	4.88081			876	5.9425	1922	6.28375	1017	6.00732	322	5.50786	219.406	116.096	36.758	9999	60.6	69.7	66.5	58.3	52.5	51	E. coli
4638	3	3	20	3			302	5.48001	9716	6.98749	Culled									1			20.7				E. coli
4660	3	4	90	3	477	5.67852			1860	6.26951	Culled									1	38.4	39.4	22.7				NBF
4677	3	2	20	3			24	4.38021	6440	6.80889	Culled									1			6				E. coli
4691	3	3	300	3	33	4.51851	795	5.90037	1559	6.19285	79	4.89763	64	4.80618	113	5.05308	5.06735	4.1052	7.24824	9999	41.9	35.7	33.3	29.8	29.3	25.7	Actinomyces pyogenes,
4714	3	3	150	3	336	5.52634	35	4.54407	12270	7.08884	9000	6.95424	8757	6.94236	Dry-off qu		73.3496	71.3692		2	54.3	35.6	36	41.2	19.8	20.5	E. coli		E. coli
4732	3	3	40	3			36	4.5563	3314	6.52035	5159	6.71257			9007	6.95458	155.673		271.786	9999		45.6	38.9	26	11.8	41.7	E. coli
4759	3	3	120	3	81	4.90849	48	4.68124	8434	6.92603					2371	6.37493			28.1124	9999	52	57.6	38	42.2	17	11.9	NBF		???
4785	3	2	40	3			17	4.23045	7648	6.88355	2878	6.45909	1720	6.23553	2132	6.32879	37.6308	22.4895	27.8766	2		37.3	45	34.8	43.4	40.6	Strep uberis		Strep dys
4788	3	2	40	3			831	5.9196	1475	6.16879	2886	6.4603	1427	6.15442	1922	6.28375	195.661	96.7458	130.305	9999		52.4	47.6	55.4	48.7	52.8	Strep dys		E. coli
4794	3	3	90	3	987	5.99432	698	5.84386	2167	6.33586			1310	6.11727	1306	6.11594		60.4522	60.2677	9999	53.6	53	46.6	51.7	48.7	52.4	E. coli		CNS
4797	3	2	210	3	334	5.52375	664	5.82217	2589	6.41313	831	5.9196	1084	6.03503	Culled		32.0973	41.8694		1	48.3	45.3	41.4	37.8	29.2
4800	3	2	90	3	671	5.82672	58	4.76343	2139	6.33021	Dry-off qu		1627	6.21139	6888	6.83809		76.0636	322.02	2	39.6	47.9	57	45.5	42.7	32.3	Enterococcus
4826	3	2	90	3	210	5.32222	407	5.60959	1508	6.1784	900	5.95424	771	5.88705	1300	6.11394	59.6817	51.1273	86.2069	9999	35.1	65.5	42.2	58.2	37.8	35.1	pseudomonas		pseudomonas
4833	3	2	120	3	136	5.13354			1109	6.04493	609	5.78462	1551	6.19061	676	5.82995	54.9143	139.856	60.9558	9999	43.3	43.6	38.4	45.1	37.1	35.7			Streptococos
4848	3	2	20	3			52	4.716	834	5.92117	1560	6.19312	2658	6.42455	11251	7.05119	187.05	318.705	1349.04	9999			43	47.4	48.5	38.4	Strep dys		E. coli
4853	3	3	120	3	145	5.16137			5424	6.73432			1212	6.0835	2849	6.45469		22.3451	52.5258	9999	49.8	44.7	45.7	40	45.1	35.8	E. coli		NBF
4876	3	2	20	3			46	4.66276	5129	6.71003	1796	6.25431	517	5.71349	3970	6.59879	35.0166	10.0799	77.403	9999			44.4	60.7	55.1	34.6	E. coli		CNS
4883	3	1	40	3			152	5.18184	1841	6.26505	4973	6.69662	2222	6.34674	1530	6.18469	270.125	120.695	83.107	9999		38.4	40.9	34.9	42.9	40.3	NBF
4889	3	2	120	3	22	4.34242	34	4.53148	1878	6.2737	2884	6.46	Culled				153.568			1	49.8	49.5	39.3	30.3			E. coli
4892	3	3	120	3	26	4.41497	143	5.15534	1018	6.00775	8377	6.92309	842	5.92531			822.888	82.7112		9999	48.1	50.2	34.4	39.9	35.5		Enterococcus
6901	3	3	120	3	353	5.54777	195	5.29003	1142	6.05767	5087	6.70646	1369	6.1364	1875	6.273	445.447	119.877	164.186	9999	51.2	49.2	45.3	47.1	46.5	48.2	pseudomonas		Strep uberis
6915	3	3	120	3	18	4.25527	339	5.5302	2482	6.3948	2814	6.44932	7997	6.90293	846	5.92737	113.376	322.2	34.0854	2	32.2	46.8	27.2	36.3	31.5	33.3	E. coli		Enterococcus
6918	3	2	120	3	60	4.77815	383	5.5832	1166	6.0667	???		3804	6.58024	1298	6.11327		326.244	111.321	9999	54	53	42.2	38.1	23.3	28.7			Enterococcus
6934	3	2	240	3	846	5.92737			1364	6.13481	672	5.82737	295	5.46982	1383	6.14082	49.2669	21.6276	101.393	9999	37.4	33.4	30.7	38.4	37.9	37.4	Enterococcus		NBF
6945	3	2	20	3					1615	6.20817	853	5.93095	Culled				52.8173			1			29.8	26.2			E. coli		NBF
6959	3	3	20	3			292	5.46538	5658	6.75266	1003	6.0013	1402	6.14675	1626	6.21112	17.7271	24.7791	28.7381	9999			32.5	29.7	29.6	30.9	Strep dys
6977	3	2	210	3	166	5.22011	96	4.98227	2426	6.38489	1142	6.05767			5682	6.7545	47.0734		234.213	9999	39.9	39.3	39.6	40.7	36.1	45	Enterococcus
7002	3	3	90	3	101	5.00432			1239	6.09307	1019	6.00817	249	5.3962	81	4.90849	82.2437	20.0969	6.53753	9999	41.7	56.2	57.2	48.9	45.9	48.7	CNS		E. coli
7027	3	2	20	3			67	4.82607	13390	7.12678	3180	6.50243	Culled				23.7491			1			25.6	39			E. coli		E. coli
7078	3	2	330	3	41	4.61278	477	5.67852	1156	6.06296										9999	34.3	29.3	25.6	14.7	8		E. coli		NBF
7085	3	2	150	3	219	5.34044			5353	6.7286	1150	6.0607			611	5.78604	21.4833		11.4142	9999	46.4	42.1	32.6	39.3	36.1	42.5			NBF
7088	3	2	20	3			197	5.29447	879	5.94399	1059	6.0249			1146	6.05918	120.478		130.375	9999			51.2	45.7	42.6	39.2	NBF		NBF
7135	3	2	30	3					2085	6.31911	2397	6.37967	909	5.95856	420	5.62325	114.964	43.5971	20.1439	9999		44.3	40.2	31.5	17	39.9	NBF		NBF
7135	3	3	20	3					1262	6.10106	4666	6.66894	1596	6.20303	1020	6.0086	369.731	126.466	80.8241	9999			30.2	36.9	4.4	39.3	E. coli
7136	3	2	20	3			549	5.73957	3852	6.58569	411	5.61384			185	5.26717	10.6698		4.8027	9999			32.1	45.9		39.1	NBF
7148	3	2	30	3	189	5.27646	59	4.77085	3067	6.48671	1120	6.04922	1729	6.23779	733	5.8651	36.5178	56.3743	23.8996	9999	48.2	39.4	43.2	38.3	35.9	34.5			E. coli
7190	3	2	300	3	85	4.92942	292	5.46538	1970	6.29447	81	4.90849	95	4.97772	44	4.64345	4.11168	4.82234	2.2335	9999	33.6	34	34.8	35.5	35	37.2
7192	3	2	150	3	239	5.3784	698	5.84386	5179	6.71425	830	5.91908	7704	6.88672	5238	6.71917	16.0263	148.755	101.139	9999	50	31.4	47.2	40.1	29.7	10	E. coli		CNS
7250	3	2	90	3	934	5.97035	446	5.64933	6293	6.79886	971	5.98722			1121	6.04961	15.4298		17.8134	9999	41.7	41.8	27.6	42.9	33.7	45.7	CNS		E. coli
7267	3	2	120	3	140	5.14613	102	5.0086	8221	6.91492	2078	6.31765	794	5.89982	873	5.94101	25.2767	9.65819	10.6191	9999	58.8	52.2	46.9	47.8	42.1	43.8	NBF
7298	3	1	120	3	78	4.89209	143	5.15534	1151	6.06108			1300	6.11394	3090	6.48996		112.945	268.462	9999	35.4	35.8	38.2	35.1	35.2	33.3	NBF
7300	3	2	150	3	181	5.25768	150	5.17609	4695	6.67164	Dry-off qu									2	53.5	45.3	25	23.5			Candida
7316	3	2	180	3	41	4.61278	342	5.53403	2894	6.4615			608	5.7839	6441	6.80895		21.009	222.564	9999	56.2	47	42.4	29.3	30.7	25.1			pseudomonas
7337	3	2	40	3			243	5.38561	1412	6.14983	3539	6.54888	2512	6.40002	2086	6.31931	250.637	177.904	147.734	9999		36.2	44.1	43	30.3	16.9	pseudomonas		pseudomonas
7339	3	2	240	3	253	5.40312	138	5.13988	9683	6.98601			2325	6.36642				24.0112		9999	32.3	34.9	30.4	29.3	32.8		E. coli
7355	3	2	240	3	43	4.63347	38	4.57978	2795	6.44638			Dry-off qu							2	46.9	48.1	14.2	34.2			NBF		Dry qu
7371	3	2	120	3	41	4.61278	13	4.11394	4611	6.6638	Culled									1	40	43.2	42.4	40	36.6	32.5	Strep dys		NBF
7373	3	2	150	3	22	4.34242	803	5.90472	1159	6.06408										9999	47.6	44.5	48.2	34.8	45.5		pseudomonas
7378	3	1	90	3	121	5.08279	70	4.8451	1043	6.01828	418	5.62118	742	5.8704	10364	7.01553	40.0767	71.1409	993.672	9999	30.6	34.4	39.9	40.6	26.5	27.5			NBF
7434	3	2	90	3	227	5.35603	39	4.59106	917	5.96237	1180	6.07188			7494	6.87471	128.68		817.23	9999	44.3	44.4	28.9	43.8	39.2	19.6	E. coli		Actinomyces pyogenes,
7463	3	2	120	3	173	5.23805	45	4.65321	1264	6.10175	523	5.7185			2305	6.36267	41.3766		182.358	9999	49.1	41.7	47.9	35.1	23.4	30.5			Strep uberis
7487	3	2	40	3			94	4.97313	5175	6.71391	Dry-off qu									2		50.4	31	31.6	37.5	39.2	Enterococcus
7525	3	2	40	3			157	5.1959	1401	6.14644	1856	6.26858	1276	6.10585	???		132.477	91.0778		9999		35.8	38.2	44.4	41.2	36.1	NBF
7591	3	1	210	3	80	4.90309	100	5	2058	6.31345	831	5.9196	150	5.17609	179	5.25285	40.379	7.28863	8.69776	2	31	26.9	27.8	22.6	24.1	24.4
7594	3	2	90	3	328	5.51587	46	4.66276	1078	6.03262	2829	6.45163	727	5.86153			262.43	67.4397		9999	47.7	58.9	45.6	45.9	47.1
7602	3	1	210	3	177	5.24797	228	5.35793	5779	6.76185	96	4.98227	51	4.70757	94	4.97313	1.66119	0.882506	1.62658	9999	27.4	26.7	13.5	25	25.4	25.2
7629	3	1	210	3	192	5.2833	326	5.51322	905	5.95665	2949	6.46967	2516	6.40071	599	5.77743	325.856	278.011	66.1878	9999	32.4	35.8	32.6	36.2	37.4	35.3	E. coli		CNS
7636	3	1	80	3	63	4.79934	498	5.69723	2654	6.4239	794	5.89982	582	5.76492	1073	6.0306	29.9171	21.9292	40.4295	9999	34.2	44.6	27.7	33	32.3	38.3
7643	3	1	240	3	138	5.13988	554	5.74351	1930	6.28556	1574	6.197			1593	6.20222	81.5544		82.5389	9999	39.8	39	35	27.1	31	26.2
7649	3	1	150	3	39	4.59106	66	4.81954	2481	6.39463	1816	6.25912	602	5.7796	1593	6.20222	73.1963	24.2644	64.208	9999	34.4	34.3	28.6	30.9	31	31.3
7670	3	1	90	3	87	4.93952	183	5.26245	1288	6.10992	2051	6.31197			1593	6.20222	159.239		123.68	9999	32	33.4	35.5	25	23.7	28.4			NBF
7790	3	1	40	3					3277	6.51548	129	5.11059	277	5.44248			3.93653	8.45285		9999		20.2	30.2	39.9	41.3		pseudomonas
3558	5	3	20	3					1489	6.17289	451	5.65418	856	5.93247	3164	6.50024	30.2888	57.4882	212.492	9999			53.1	43.6	42.1	46.8	NBF
3691	5	3	20	3					1048	6.02036	238	5.37658	719	5.85673	586	5.7679	22.7099	68.6069	55.916	9999			39.5	33.7	40	27.3
3798	5	2	10	3					1162	6.06521	523	5.7185	1803	6.256	2751	6.43949	45.0086	155.164	236.747	9999	47.1	51.5	51.7	45.4	50.2	44.9
3794	5	2	30	3					1237	6.09237	1425	6.15381	1501	6.17638	688	5.83759	115.198	121.342	55.6184	9999	44.9	48.5	40.3	48.5	37.6	49.5
3459	5	5	40	3			20	4.30103	1090	6.03743	794	5.89982	117	5.06819	94	4.97313	72.844	10.7339	8.62385	9999		49.3	49.4	53.6	43.9	48
3577	5	3	40	3			53	4.72428	840	5.92428	890	5.94939	2207	6.3438	1645	6.21617	105.952	262.738	195.833	9999	37.1	50.8	59.1	54.7	51	48.5
3432	5	4	50	3			157	5.1959	1464	6.16554	279	5.4456	301	5.47857	361	5.55751	19.0574	20.5601	24.6585	9999	61.1	64	54.5	56.4	53.2	52.1
3720	5	3	120	3			26	4.41497	1416	6.15106	113	5.05308	281	5.44871	305	5.4843	7.98023	19.8446	21.5395	9999		51.6	58.8	61.7	59.5	56
3593	5	3	120	3	92	4.96379	233	5.36736	1566	6.19479	635	5.80277	271	5.43297	4160	6.61909	40.5492	17.3052	265.645	2	59.7	53.1	64.5	57.4	40	27.3
3598	5	3	150	3	54	4.73239	55	4.74036	1334	6.12516	8453	6.92701	Culled				633.658			1	47.8	48.8	53.9	40.8
3803	5	2	210	3	90	4.95424			1158	6.06371	209	5.32015	264	5.4216	409	5.61172	18.0484	22.7979	35.3195	9999	58.1	57.2	49.2	45	42.2	44.9
3768	5	2	240	3			43	4.63347	2137	6.3298	Culled									1		44.4	46.5	20.3		27
3371	5	4	250	3			354	5.549	3272	6.51481	5180	6.71433	1850	6.26717	513	5.71012	158.313	56.5403	15.6785	9999		44.4	46.2	33.6	36.4	34.5
3818	5	2	360	3	280	5.44716	772	5.88762	1785	6.25164	456	5.65896	188	5.27416	179	5.25285	25.5462	10.5322	10.028	9999	30.1	28.2	29	28.3	27.1	27
